# Supplementary material for: Geochemical Contamination, Speciation, and Bioaccessibility of Trace Metals in Road Dust of a Megacity (Guangzhou) in Southern China: Implications for Human Health
Source: Int J Environ Res Public Health. 2022 Nov 29;19(23):15942. doi: 10.3390/ijerph192315942 (PMC9736075; doi:10.3390/ijerph192315942)
Supplement: Supplementary file 1 [file ijerph-19-15942-s001.zip]

Archive with 1 entries (1 files):
- ijerph-2042832-supplementary.pdf
